# Supplementary material for: Small molecule inhibition of Dynamin-dependent endocytosis targets multiple niche signals and impairs leukemia stem cells
Source: Nat Commun. 2020 Dec 4;11:6211. doi: 10.1038/s41467-020-20091-6 (PMC7719179; doi:10.1038/s41467-020-20091-6)
Supplement: Supplementary file 4 — Source data [file 41467_2020_20091_MOESM4_ESM.xlsx]

## Sheet: Figure 1a
Figure 1a	pStat5 (MFI)
IL-7	Dynole 34-2 (mM)		pStat5 (MFI)
-	0	1069	1132	1075
+	0	2609.8	2045.64	1957.35
+	0.2	2032.62	1946.92	1890.97
+	1	1526.47	1732.48	1711.93
+	5	1296	1207	1690
+	10	1304	1113	1201
+	25	1259	1141	1161

## Sheet: Figure 1b
Figure 1b	IL-7R (MFI)
IL-7	Dynole 34-2 (mM)			IL-7R (MFI)
-	0	7925	7979	8208	7696	7620	8284
+	0	5840	5424	4101	4281	5497	5252
+	0.2	6459	6071	5354	5835	6042	5962
+	1	6945	7094	7005	6255	6778	5501
+	5	8484	8092	6662	7158	8274	7535
+	10	7753	8175	8231	7570
+	25	9215	8603	7481	8221	8215	7582

## Sheet: Figure 1c
Figure 1c	Survival
IL-7	Dynole 34-2 (mM)					Survival (%)*
-	0	0.01	0	0.1	0.8	0	0	0	0.6	0	0
+	0	100	101.66	95.27	101.4	98.35	101.65	98.2	101.8	99.73	100.27
+	0.2	98.31	99.95	64.95	22.36	89.89	75.78	97.73	100.16	98.98	96.19
+	1	100.24	102.05	16.85	13.04	78.86	82.29	101.66	91.15	96	88.79
+	5	92.65	90.92	25.47	16.9	48.81	60.17	57.9	33.6	81.6	25.7
+	10	0.05	0.27	26.62	22.03	44.15	40.27	4.53	9.16	1.62	1.82
+	25	0	0	24.81	18.62	3.4	4.14	4.55	3.04	1.3	1.6
		* over DMSO control, reported as 100%

## Sheet: Figure 1g
Figure 1g	Survival
Drug	Group	Time (h)			Survival (%)*
Dynole 34-2	+IL-7 -DOX	0	100.02	100.26	100.26	101.92	100.41	100.83
		24	43.12	51.68	50.5	59.3	47.4	40.6
		48	23.38	26.06	25.62	47.23	48.98	45.38
		72	14.22	14.73	23.2	19.38	17.76	14.96
		96	9.23	10.77	10.13	6.51	4.52	2.59
		120	11.42	6.44	1.57	3	0.71	0.56
	-IL-7 +DOX	0	100.62	100.47	99.53	102.59	101.73	102.89
		24	90.53	91.07	101.15	104.21	101.37	100.26
		48	94.1	95.4	97.4	99.3	95.4	95.9
		72	93.9	97.2	90.7	94.8	93.2	97.1
		96	93.4	86.6	95.5	96.2	87.1	90.4
		120	91.1	96.4	90	90.9	93.1	83
Ruxolitinib	+IL-7 -DOX	0	101.66	101.91	100.26	101.92	100.41	100.83
		24	71.5	70.41	55.25	49.4	37.1	63.11
		48	26.76	44.1	59.4	42.52	45.08	65.74
		72	18.61	32.9	21.26	38.89	13.8	37.22
		96	11.16	12.24	17.23	10.85	26.9	13.33
		120		4.99	21.87	25.13	20.1	27.32
	-IL-7 +DOX	0	100.45	99.83	99.53	102.59	101.73	102.89
		24	85.97	82.57	104.88	98.1	101.2	101.43
		48	97.7	95	95.9	97.5	97.3	99.1
		72	94.4	93.3	85.8	83.2	99.4	84.9
		96	94.4	93.3	85.8	83.2	99.4	84.9
		120	92.9	90.2	86.5	89.3	78.6	92.1
Vincristine	+IL-7 -DOX	0	100.02	100.26	100.28	99.72	99.53	100.47
		24	97.78	97.03	92.76	93.67	88.9	79.18
		48	60.76	61.24	44.94	67.2	75.05	65.49
		72	42.05	38.67	50.69	46.55	54.1	54.58
		96	9.57	5.19	11.9	6.3	12.3	11.5
		120	3.88	2.04	18.52	3.38	19.52	12.75
	-IL-7 +DOX	0	100.62	100.47	99.53	102.59	99.98	100.02
		24	84.77	83.72	89.11	91	83.57	82
		48	82.1	78.5	82.9	69.1	67.2	82.6
		72	60.6	57.9	64.6	57	62.2	65.2
		96	32.5	20.2	34.92	33.15	45.1	18
		120	34.1	40.5	30.8	32.5	34.9	26.6
* over survival at day 0, reported as 100%

## Sheet: Figure 2a
Figure 2a	downstream effectors
Effector (MFI)		Vehicle				Dynole 34-2
pStat5	4629	4287	4368	4326	2745	2767	2938	3210
Hes1	12372	12488	12818	12713	5911	6176	5994	6141
p-Erk	3825	4094	4035	3628	2822	3661	3448	2830
p-p38	4683	3896	4748	3855	4351	3539	4397	3757
p-S6	6092	6449	5545	6236	4904	4987	5062	5235
p-Akt	2205	2280	2119	2157	1455	2044	1472	1916

## Sheet: Figure 2b
Figure 2b		IL-7R and pStat5 (MFI)
IL-7	Dynole 34-2 (mM)		IL-7R (MFI)			pStat5 (MFI)
-	-	20085	18181	15408	2401	2396	2491	2233
+	-	7967	8247	6637	5059	4444	4090	4228
+	+	14813	16581	16466	2583	1903	3336	3007

## Sheet: Figure 2c
Figure 2c	Notch1 and Hes1 (MFI)
DL1	Dynole 34-2 (mM)		Notch1 (MFI)				Hes1 (MFI)
-	-	20669	17384	16349	18035	19416	19104	19019	19242
+	-	9988	9133	8935	8830	23952	23592	24521	30036
+	+	16352	11570	16901	11730	18345	12543	14751	12961

## Sheet: Figure 2d
Figure 2d	Absolute numbers DN3a cells
Treatment	Vehicle	Dynole 34-2	Ruxolitinib	DAPT
	137000	28200	12500	26800
	106000	18800	11300	17800
	108000	27200	21200	27000
	76000	23300	23400	25800
	90500	23200	20100	24600

## Sheet: Figure 2e
Figure 2e	Fold expansion DN3a cells
Treatment	Vehicle	Dynole 34-2	Ruxolitinib	DAPT
	8.26	3	5.29	2.41
	628	6.41	8.54	0.2
	52	5.91	0.01	0.01
	643.85	0.19	22.76	0.01
	22.28	17.69	8.51	11.64
	773.29	0.01	0.01	0.01
	1215.73	0.05	0.06	0.05
	332.15	0.05	0.06	0.01
	233.11	0.01	0.01	0.07
	engrafted (fold = or < 1)

## Sheet: Figure 3a
Figure 3a	Absolute numbers DN3a cells
Treatment	Vehicle	Dynole 34-2
	3020000	197000
	2710000	290000
	538000	173000
	3950000	171000
	1450000	222000
	1000000	359000
	1140000
	1800000
	2080000
	1440000

[truncated: 66 more sheets: Figure 3b, Figure 3c, Figure 4a, Figure 4b, Figure 4c, Figure 4e, Figure 5b, Figure 5c and Supp Figure 6c-d, Figure 5e and f, Figure 5g, Figure 6a-b, Figure 6d-e, Figure 6f-g, Figure 7a, Figure 7b, Figure 7d-e, Figure 7f-g, Supp Figure 1a, Supp Figure 1b, Supp Figure 1c …]
